# Supplementary material for: A Multimodal Deep Learning Approach to Predicting Systemic Diseases from Oral Conditions
Source: Diagnostics (Basel). 2022 Dec 16;12(12):3192. doi: 10.3390/diagnostics12123192 (PMC9777898; doi:10.3390/diagnostics12123192)
Supplement: Supplementary file 1 [file diagnostics-12-03192-s001.zip]

Archive with 1 entries (1 files):
- diagnostics-2088259-supplementary.pdf
